# Supplementary material for: Integration of single-cell RNA-seq data into population models to characterize cancer metabolism
Source: PLoS Comput Biol. 2019 Feb 28;15(2):e1006733. doi: 10.1371/journal.pcbi.1006733 (PMC6413955; doi:10.1371/journal.pcbi.1006733)
Supplement: S1 Table — (XLSX) [file pcbi.1006733.s007.xlsx]

## Sheet: Foglio2
Reaction ID	Reaction formula	mean flux A	SD flux A	mean flux B	SD flux B	Zscore	p-value
PYCRL_PYCR2_PYCR1_LEFTY1_2	'H[c] + NADPH[c] + 1_Pyrroline5carboxylate[c] -> proline[c] + NADP[c] '	0.0040192	0.00053302	0.0010799	0.00050763	-3.9932	3.2593e-05
RPIA_LOC101060545	'ribulose_5_phosphate[c] -> ribose_5_phosphate[c] '	0.00103	0.0001336	0.00033222	0.00016237	-3.3187	0.00045219
ACAA1_HADHB_LBR_TM7SF2_MYO5B_ACAA2	'H[c] + NADPH[c] + 4_4_dimethyl_5alpha_cholesta_8_14_24_trien_3beta_ol[c] -> NADP[c] + 14_demethyllanosterol[c] '	0.00018605	2.4674e-05	5.9525e-05	3.0365e-05	-3.2339	0.00061061
ACAT1_ACAT2	'2 acetyl_CoA[c] -> CoA[c] + acetoacetyl_CoA[c] '	0.0011163	0.00014804	0.00035715	0.00018219	-3.2339	0.00061061
ADSS_ADSSL1	'aspartate[c] + GTP[c] + IMP[c] -> Pi[c] + GDP[c] + adenylosuccinate[c] '	0.00043553	5.776e-05	0.00013934	7.1082e-05	-3.2339	0.00061061
AK	'ADP[c] + dADP[c] <=> ATP[c] + dAMP[c] '	8.6684e-05	1.1496e-05	2.7733e-05	1.4147e-05	-3.2339	0.00061061
ALDH3B1_ALDH3A1_ALDH3B2_ALDH1A3	'GDP[c] + GTP[m] <=> GTP[c] + GDP[m] '	0.00043553	5.776e-05	0.00013934	7.1082e-05	-3.2339	0.00061061
ACO2_ACO1_1	'citrate[m] <=> isocitrate[m] '	-666.67	2581.98	0.46506	1.9397	0.25838	0.39806
ALDH4A1_2	'Lglu5semialdehyde[c] <=> H2O[c] + 1_Pyrroline5carboxylate[c] '	0.0040192	0.00053302	0.0012859	0.00065595	-3.2339	0.00061061
ALG13_EBP	'zymosterol[c] -> 5_alpha_cholesta_7_24_dien_3beta_ol[c] '	0.00018605	2.4674e-05	5.9525e-05	3.0365e-05	-3.2339	0.00061061
AGAT	'arginine[c] + glycine[c] <=> guanidinoacetate[c] + ornithine[c] '	0.00057555	0.0022291	0.0011674	0.0029546	0.1599	0.43648
AK2_TAF9_AK1_AK7_AK3_AK5_AKD1_AK4_AK8_1	'2 ADP[c] <=> ATP[c] + AMP[c] '	-2.6241	10.148	-1.3	4.2	0.12057	0.45202
ARID4B_GGPS1_FDPS_FDPSP7_1	'isopentenyl_pPP[c] + dimethylallyl_PP[c] -> Ppi[c] + geranyl_PP[c] '	0.00037211	4.9348e-05	0.00011905	6.073e-05	-3.2339	0.00061061
ARID4B_GGPS1_FDPS_FDPSP7_2	'isopentenyl_pPP[c] + geranyl_PP[c] -> Ppi[c] + farnesyl_PP[c] '	0.00037211	4.9348e-05	0.00011905	6.073e-05	-3.2339	0.00061061
ATIC_1	'10_formyl_THF[c] + AICAR[c] <=> THF[c] + FAICAR[c] '	0.00072941	9.6734e-05	0.00023336	0.00011904	-3.2339	0.00061061
ATIC_2	'FAICAR[c] <=> H2O[c] + IMP[c] '	0.00072941	9.6734e-05	0.00023336	0.00011904	-3.2339	0.00061061
ALDH4A1_1	'H[m] + NADH[m] + glutamate[m] <=> NAD[m] + H2O[m] + Lglu5semialdehyde[m] '	-0.0056906	0.020712	-0.0029265	0.0070896	0.12626	0.44976
CAD_1	'H2O[c] + H[c] + glutamine[c] + 2 ATP[c] + HCO3[c] -> Pi[c] + glutamate[c] + 2 ADP[c] + carbamoyl_phosphate[c] '	0.00079601	0.00010557	0.00025467	0.00012991	-3.2339	0.00061061
CAD_2	'aspartate[c] + carbamoyl_phosphate[c] <=> Pi[c] + N_carbamoyl_L_aspartate[c] '	0.00079601	0.00010557	0.00025467	0.00012991	-3.2339	0.00061061
CAD_3	'N_carbamoyl_L_aspartate[c] <=> H2O[c] + S_dihydroorotate[c] '	0.00079601	0.00010557	0.00025467	0.00012991	-3.2339	0.00061061
CCBL1	'glutamine[c] + pyruvate[c] <=> alanine[c] + 2_oxoglutaramate[c] '	0.006366	0.00084425	0.0020367	0.001039	-3.2339	0.00061061
CMPK1_DTYMK	'ADP[c] + dUDP[c] <=> ATP[c] + dUMP[c] '	8.7741e-05	1.1636e-05	2.8071e-05	1.432e-05	-3.2339	0.00061061
AQP8	'H2O[c] <=> H2O[m] '	24.15	26.1836	34.7359	41.9631	0.21402	0.41527
CMPK2_CMPK1_1	'ATP[c] + UMP[c] <=> ADP[c] + UDP[c] '	0.00042496	5.6358e-05	0.00013596	6.9356e-05	-3.2339	0.00061061
CMPK2_CMPK1_2	'ADP[c] + CDP[c] <=> ATP[c] + CMP[c] '	0.00027168	3.603e-05	8.6919e-05	4.434e-05	-3.2339	0.00061061
CMPK2_CMPK1_3	'ADP[c] + dCDP[c] -> ATP[c] + dCMP[c] '	6.5541e-05	8.692e-06	2.0969e-05	1.0697e-05	-3.2339	0.00061061
ASL_CRCP	'argininosuccinate[c] <=> arginine[c] + fumarate[c] '	0	0	0.00010908	0.00044973	0.24254	0.40418
ASNS	'H2O[c] + glutamine[c] + aspartate[c] + ATP[c] -> glutamate[c] + asparagine[c] + AMP[c] + Ppi[c] '	0.0025396	0.00087517	1.2992	4.2001	0.30872	0.37877
ASRGL1_ASPG	'H2O[c] + asparagine[c] -> NH3[c] + aspartate[c] '	0.00016746	0.00064855	1.2984	4.2001	0.30911	0.37862
ASS1	'aspartate[c] + ATP[c] + citrulline[c] -> AMP[c] + Ppi[c] + argininosuccinate[c] '	0	0	0.00010908	0.00044973	0.24254	0.40418
CTPS2_GATM_CTPS1	'NH3[c] + ATP[c] + UTP[c] -> Pi[c] + ADP[c] + CTP[c] '	0.00033722	4.4722e-05	0.00010789	5.5036e-05	-3.2339	0.00061061
CYP51A1_HSD17B10_HADHA_EHHADH_HSD17B4_HADH_1	'H[c] + O2[c] + NADPH[c] + lanosterol[c] -> H2O[c] + NADP[c] + 4_4_dimethyl_14alpha_hydroxymethyl_5alpha_cholesta_8_24_dien_3beta_ol[c] '	0.00018605	2.4674e-05	5.9525e-05	3.0365e-05	-3.2339	0.00061061
CYP51A1_HSD17B10_HADHA_EHHADH_HSD17B4_HADH_2	'H[c] + O2[c] + NADPH[c] + 4_4_dimethyl_14alpha_hydroxymethyl_5alpha_cholesta_8_24_dien_3beta_ol[c] -> 2 H2O[c] + NADP[c] + 4_4_dimethyl_14alpha_formyl_5alpha_cholesta_8_24_dien_3beta_ol[c] '	0.00018605	2.4674e-05	5.9525e-05	3.0365e-05	-3.2339	0.00061061
ATPsynthase	'4 H[c] + ADP[m] + Pi[m] -> 4 H[m] + ATP[m] + H2O[m] '	0.031854	0.084118	0.4794	1.9609	0.22803	0.40981
CYP51A1_HSD17B10_HADHA_EHHADH_HSD17B4_HADH_3	'H[c] + O2[c] + NADPH[c] + 4_4_dimethyl_14alpha_formyl_5alpha_cholesta_8_24_dien_3beta_ol[c] -> H2O[c] + NADP[c] + formate[c] + 4_4_dimethyl_5alpha_cholesta_8_14_24_trien_3beta_ol[c] '	0.00018605	2.4674e-05	5.9525e-05	3.0365e-05	-3.2339	0.00061061
DHCR24_LEFTY1	'H[c] + NADPH[c] + desmosterol[c] -> NADP[c] + cholesterol[c] '	0.00018605	2.4674e-05	5.9525e-05	3.0365e-05	-3.2339	0.00061061
Arginine_DM_COOP	'arginine[c] <=> arginine[s] '	-0.012324	0.020406	-0.0053164	0.00694	0.3251	0.37255
DHCR7_1	'H[c] + NADPH[c] + 7_dehydrodesmosterol[c] -> NADP[c] + desmosterol[c] '	0.00018605	2.4674e-05	5.9525e-05	3.0365e-05	-3.2339	0.00061061
DHODH	'ubiquinone[m] + S_dihydroorotate[c] -> ubiquinol[m] + orotate[c] '	0.00079601	0.00010557	0.00025467	0.00012991	-3.2339	0.00061061
DLSTP1_DLD_OGDH_PDHX_DLST_DHTKD1_OGDHL	'CoA[m] + NAD[m] + AKG[m] -> H[m] + NADH[m] + CO2[m] + succinyl_CoA[m] '	0.00043553	5.776e-05	0.00013934	7.1082e-05	-3.2339	0.00061061
CA5B_CA5A	'CO2[m] + H2O[m] -> H[m] + HCO3[m] '	0.0036199	0.010321	0.4716	1.9386	0.2414	0.40462
FDFT1_1	'2 farnesyl_PP[c] <=> Ppi[c] + presqualene_PP[c] '	0.00018605	2.4674e-05	5.9525e-05	3.0365e-05	-3.2339	0.00061061
FDFT1_2	'H[c] + NADPH[c] + presqualene_PP[c] -> NADP[c] + Ppi[c] + squalene[c] '	0.00018605	2.4674e-05	5.9525e-05	3.0365e-05	-3.2339	0.00061061
GART_1	'glycine[c] + ATP[c] + 5_phosphoribosylamine[c] -> Pi[c] + ADP[c] + GAR[c] '	0.00072941	9.6734e-05	0.00023336	0.00011904	-3.2339	0.00061061
GART_2	'10_formyl_THF[c] + GAR[c] -> THF[c] + N_formyl_GAR[c] '	0.00072941	9.6734e-05	0.00023336	0.00011904	-3.2339	0.00061061
GUK1_1	'ATP[c] + GMP[c] <=> ADP[c] + GDP[c] '	6.237e-05	8.2714e-06	1.9954e-05	1.0179e-05	-3.2339	0.00061061
GUK1_2	'ADP[c] + dGDP[c] <=> ATP[c] + dGMP[c] '	6.237e-05	8.2714e-06	1.9954e-05	1.0179e-05	-3.2339	0.00061061
HMGCR	'2 H[c] + 2 NADPH[c] + HMG_CoA[c] -> 2 NADP[c] + CoA[c] + R_mevalonate[c] '	0.0011163	0.00014804	0.00035715	0.00018219	-3.2339	0.00061061
HMGCS1_HMGCS2	'H2O[c] + acetyl_CoA[c] + acetoacetyl_CoA[c] -> CoA[c] + HMG_CoA[c] '	0.0011163	0.00014804	0.00035715	0.00018219	-3.2339	0.00061061
HSD17B6_HSD17B2_HSD17B7_HSD17B12	'H[c] + NADPH[c] + 5_alpha_cholesta_8_24_dien_3_one[c] -> NADP[c] + zymosterol[c] '	0.00018605	2.4674e-05	5.9525e-05	3.0365e-05	-3.2339	0.00061061
HSD17B7	'3 H[c] + NADP[c] + 3_keto_4_methylzymosterol[c] -> NADPH[c] + 4_alpha_methylzymosterol[c] '	0.00018605	2.4674e-05	5.9525e-05	3.0365e-05	-3.2339	0.00061061
IDI1_IDI2	'isopentenyl_pPP[c] -> dimethylallyl_PP[c] '	0.00037211	4.9348e-05	0.00011905	6.073e-05	-3.2339	0.00061061
CS	'OAA[m] + acetyl_CoA[m] + H2O[m] -> CoA[m] + citrate[m] '	0.00092848	0.0011314	0.47138	1.9384	0.2427	0.40412
KANK1_SUCLA2_SUCLG1_SUCLG2_1	'Pi[m] + succinyl_CoA[m] + GDP[m] <=> CoA[m] + succinate[m] + GTP[m] '	0.00043553	5.776e-05	0.00013934	7.1082e-05	-3.2339	0.00061061
LSS	'squalene_2_3_oxide[c] -> lanosterol[c] '	0.00018605	2.4674e-05	5.9525e-05	3.0365e-05	-3.2339	0.00061061
MSMO1_1	'H[c] + O2[c] + NADPH[c] + 14_demethyllanosterol[c] -> H2O[c] + NADP[c] + 4_alpha_hydroxymethyl_4beta_methyl_5alpha_cholesta_8_24_dien_3beta_ol[c] '	0.00018605	2.4674e-05	5.9525e-05	3.0365e-05	-3.2339	0.00061061
MSMO1_2	'H[c] + O2[c] + NADPH[c] + 4_alpha_hydroxymethyl_4beta_methyl_5alpha_cholesta_8_24_dien_3beta_ol[c] -> 2 H2O[c] + NADP[c] + 4_alpha_formyl_4beta_methyl_5alpha_cholesta_8_24_dien_3beta_ol[c] '	0.00018605	2.4674e-05	5.9525e-05	3.0365e-05	-3.2339	0.00061061
MSMO1_3	'H[c] + O2[c] + NADPH[c] + 4_alpha_formyl_4beta_methyl_5alpha_cholesta_8_24_dien_3beta_ol[c] -> H2O[c] + NADP[c] + 4_alpha_carboxy_4beta_methyl_5alpha_cholesta_8_24_dien_3beta_ol[c] '	0.00018605	2.4674e-05	5.9525e-05	3.0365e-05	-3.2339	0.00061061
MSMO1_4	'H[c] + O2[c] + NADPH[c] + 4_alpha_methylzymosterol[c] -> H2O[c] + NADP[c] + 4_alpha_hydroxymethyl_5alpha_cholesta_8_24_dien_3beta_ol[c] '	0.00018605	2.4674e-05	5.9525e-05	3.0365e-05	-3.2339	0.00061061
Complex1ROS	'4.75 H[m] + NADH[m] + 0.95 ubiquinone[m] + 0.05 O2[m] -> 3.8 H[c] + NAD[m] + 0.95 ubiquinol[m] + 0.05 superoxideAnion[m] '	0.016442	0.041525	1.3803	5.6853	0.23988	0.40521
MSMO1_5	'H[c] + O2[c] + NADPH[c] + 4_alpha_hydroxymethyl_5alpha_cholesta_8_24_dien_3beta_ol[c] -> 2 H2O[c] + NADP[c] + 4_alpha_formyl_5alpha_cholesta_8_24_dien_3beta_ol[c] '	0.00018605	2.4674e-05	5.9525e-05	3.0365e-05	-3.2339	0.00061061
Complex2	'FADH2[m] + ubiquinone[m] <=> FAD[m] + ubiquinol[m] '	0.00054568	0.00030805	0.0011403	0.0040724	0.14559	0.44212
Complex3	'2 H[m] + ubiquinol[m] + 2 ferricytochrome_C[m] -> 4 H[c] + ubiquinone[m] + 2 ferrocytochrome_C[m] '	0.016962	0.039368	1.3126	5.4051	0.23971	0.40528
Complex4	'8 H[m] + O2[m] + 4 ferrocytochrome_C[m] -> 4 H[c] + 2 H2O[m] + 4 ferricytochrome_C[m] '	0.0084809	0.019684	0.65632	2.7025	0.23971	0.40528
MSMO1_6	'H[c] + O2[c] + NADPH[c] + 4_alpha_formyl_5alpha_cholesta_8_24_dien_3beta_ol[c] -> H2O[c] + NADP[c] + 4_alpha_carboxy_5alpha_cholesta_8_24_dien_3beta_ol[c] '	0.00018605	2.4674e-05	5.9525e-05	3.0365e-05	-3.2339	0.00061061
MSMO1_NSDHL	'NADP[c] + 4_alpha_carboxy_5alpha_cholesta_8_24_dien_3beta_ol[c] <=> H[c] + CO2[c] + NADPH[c] + 5_alpha_cholesta_8_24_dien_3_one[c] '	0.00018605	2.4674e-05	5.9525e-05	3.0365e-05	-3.2339	0.00061061
MVD	'ATP[c] + R_5_diphosphomevalonate[c] -> Pi[c] + CO2[c] + ADP[c] + isopentenyl_pPP[c] '	0.0011163	0.00014804	0.00035715	0.00018219	-3.2339	0.00061061
MVK	'ATP[c] + R_mevalonate[c] -> ADP[c] + R_5_phosphomevalonate[c] '	0.0011163	0.00014804	0.00035715	0.00018219	-3.2339	0.00061061
NIT2	'H2O[c] + 2_oxoglutaramate[c] <=> NH3[c] + AKG[c] '	0.006366	0.00084425	0.0020367	0.001039	-3.2339	0.00061061
NME2_NME3_NME4_NME5_NME2P1_NME7_NME6_NME1_NME2_4	'ADP[c] + CTP[c] -> ATP[c] + CDP[c] '	0.00033722	4.4722e-05	0.00010789	5.5036e-05	-3.2339	0.00061061
OGDH_GART_OGDHL	'ATP[c] + 5_phosphoribosylformylglycinamidine[c] -> Pi[c] + ADP[c] + AIR[c] '	0.00072941	9.6734e-05	0.00023336	0.00011904	-3.2339	0.00061061
PAICS_1	'CO2[c] + AIR[c] -> 5_phosphoribosyl_4_carboxy_5_aminoimidazole[c] '	0.00072941	9.6734e-05	0.00023336	0.00011904	-3.2339	0.00061061
PAICS_2	'aspartate[c] + ATP[c] + 5_phosphoribosyl_4_carboxy_5_aminoimidazole[c] -> Pi[c] + ADP[c] + SAICAR[c] '	0.00072941	9.6734e-05	0.00023336	0.00011904	-3.2339	0.00061061
PFAS	'H2O[c] + glutamine[c] + ATP[c] + N_formyl_GAR[c] -> Pi[c] + glutamate[c] + ADP[c] + 5_phosphoribosylformylglycinamidine[c] '	0.00072941	9.6734e-05	0.00023336	0.00011904	-3.2339	0.00061061
PMVK	'ATP[c] + R_5_phosphomevalonate[c] -> ADP[c] + R_5_diphosphomevalonate[c] '	0.0011163	0.00014804	0.00035715	0.00018219	-3.2339	0.00061061
PPAT	'H2O[c] + glutamine[c] + PRPP[c] -> glutamate[c] + Ppi[c] + 5_phosphoribosylamine[c] '	0.00072941	9.6734e-05	0.00023336	0.00011904	-3.2339	0.00061061
DLD_PDHX_PDHA1_DLAT_PDHA2_PDHB	'pyruvate[m] + CoA[m] + NAD[m] -> H[m] + acetyl_CoA[m] + NADH[m] + CO2[m] '	0.00080261	0.0011326	0.47023	1.9337	0.24276	0.4041
PRPS2_PRPS1_PRPS1L1	'ATP[c] + ribose_5_phosphate[c] -> AMP[c] + PRPP[c] '	0.0015254	0.0002023	0.00048803	0.00024896	-3.2339	0.00061061
RRM2B_TXN_RRM1_RRM2B_1	'GDP[c] <=> H2O[c] + dGDP[c] '	6.237e-05	8.2714e-06	1.9954e-05	1.0179e-05	-3.2339	0.00061061
RRM2B_TXN_RRM1_RRM2B_2	'ADP[c] <=> H2O[c] + dADP[c] '	8.6684e-05	1.1496e-05	2.7733e-05	1.4147e-05	-3.2339	0.00061061
RRM2B_TXN_RRM1_RRM2_1	'UDP[c] -> H2O[c] + dUDP[c] '	8.7741e-05	1.1636e-05	2.8071e-05	1.432e-05	-3.2339	0.00061061
RRM2B_TXN_RRM1_RRM2_2	'CDP[c] <=> H2O[c] + dCDP[c] '	6.5541e-05	8.692e-06	2.0969e-05	1.0697e-05	-3.2339	0.00061061
SC5DL_1	'H[c] + O2[c] + NADPH[c] + 5_alpha_cholesta_7_24_dien_3beta_ol[c] <=> 2 H2O[c] + NADP[c] + 7_dehydrodesmosterol[c] '	0.00018605	2.4674e-05	5.9525e-05	3.0365e-05	-3.2339	0.00061061
SDHA_SDHB_SDHC_SDHD	'succinate[m] + FAD[m] -> fumarate[m] + FADH2[m] '	0.00043553	5.776e-05	0.00013934	7.1082e-05	-3.2339	0.00061061
SQLE	'H[c] + O2[c] + NADPH[c] + squalene[c] <=> H2O[c] + NADP[c] + squalene_2_3_oxide[c] '	0.00018605	2.4674e-05	5.9525e-05	3.0365e-05	-3.2339	0.00061061
DM_CO2c	'CO2[c] -> '	0.00045514	0.00056621	0.47032	1.9354	0.24277	0.40409
TNRC6B_ADSL_1	'adenylosuccinate[c] <=> AMP[c] + fumarate[c] '	0.00043553	5.776e-05	0.00013934	7.1082e-05	-3.2339	0.00061061
TNRC6B_ADSL_2	'SAICAR[c] <=> fumarate[c] + AICAR[c] '	0.00072941	9.6734e-05	0.00023336	0.00011904	-3.2339	0.00061061
TYMS	'5_10_methylene_THF[c] + dUMP[c] <=> dTMP[c] + dihydrofolate[c] '	8.7741e-05	1.1636e-05	2.8071e-05	1.432e-05	-3.2339	0.00061061
Transport_Lglu5semialdehyde	'Lglu5semialdehyde[m] <=> Lglu5semialdehyde[c] '	0.0040192	0.00053302	0.0012859	0.00065595	-3.2339	0.00061061
UMPS_1	'PRPP[c] + orotate[c] <=> Ppi[c] + orotidine_5_phosphate[c] '	0.00079601	0.00010557	0.00025467	0.00012991	-3.2339	0.00061061
UMPS_2	'orotidine_5_phosphate[c] -> CO2[c] + UMP[c] '	0.00079601	0.00010557	0.00025467	0.00012991	-3.2339	0.00061061
biomass_synthesis	'20 H2O[c] + 0.2367 glutamine[c] + 0.2421 glutamate[c] + 0.2188 arginine[c] + 0.3802 proline[c] + 0.6022 alanine[c] + 0.2811 aspartate[c] + 0.2244 asparagine[c] + 0.3963 serine[c] + 0.7618 glycine[c] + 0.1193 palmitate[c] + 0.0408 cysteine[c] + 20 ATP[c] + 0.033 AMP[c] + 0.0219 GMP[c] + 0.0059 dGMP[c] + 0.0082 dAMP[c] + 0.0351 UMP[c] + 0.0083 dTMP[c] + 0.0257 CMP[c] + 0.0062 dCMP[c] + 0.0176 chol…	0.010571	0.0014019	0.0033821	0.0017253	-3.2339	0.00061061
ALDOC_ALDOB_ALDOA_1	'DHAP[c] + erythrose_4_phosphate[c] <=> sedoheptulose_1_7_bisphosphate[c] '	0.0004954	9.2556e-05	0.00015582	8.9906e-05	-2.6317	0.0042479
PFKP_PFKL_PFKM_3	'ADP[c] + sedoheptulose_1_7_bisphosphate[c] <=> ATP[c] + sedoheptulose_7_phosphate[c] '	0.0004954	9.2556e-05	0.00015582	8.9906e-05	-2.6317	0.0042479
RPE_LOC729020	'xylulose_5_phosphate[c] -> ribulose_5_phosphate[c] '	0.00099079	0.00018511	0.00031163	0.00017981	-2.6317	0.0042479
DM_NH3	'NH3[c] -> '	0	0	106.889	440.714	0.24254	0.40418
TKTL1_TKTL2_TKT_1	'fructose_6_phosphate[c] + GAP[c] <=> erythrose_4_phosphate[c] + xylulose_5_phosphate[c] '	0.0004954	9.2556e-05	0.00015582	8.9906e-05	-2.6317	0.0042479
TKTL1_TKTL2_TKT_2	'GAP[c] + sedoheptulose_7_phosphate[c] <=> ribose_5_phosphate[c] + xylulose_5_phosphate[c] '	0.0004954	9.2556e-05	0.00015582	8.9906e-05	-2.6317	0.0042479
MTHFD1_3	'H2O[c] + 10_formyl_THF[c] + NADP[c] -> H[c] + CO2[c] + NADPH[c] + THF[c] '	0.0038221	0.0019534	0.001145	0.0021566	-0.92002	0.17878
GOT1_GOT2	'mercaptopyruvate[c] + glutamate[c] -> AKG[c] + cysteine[c] '	0.00057148	0.00052236	0.00013799	7.0391e-05	-0.82245	0.20541
DM_guanidinoacetatec	'guanidinoacetate[c] -> '	0.00057555	0.0022291	0.0011674	0.0029546	0.1599	0.43648
DM_putrescine	'putrescine[c] -> '	0.00030087	0.0010471	0.00036408	0.00064864	0.051319	0.47954
Palmitate_UP_COOP	'palmitate[s] -> palmitate[c] '	0.00090802	0.00030313	0.00040377	0.00067455	-0.68186	0.24766
FH_1	'H2O[m] + fumarate[m] <=> malate[m] '	0.0088534	0.0011748	0.005113	0.0057319	-0.63926	0.26133
ACLY	'citrate[c] + ATP[c] + CoA[c] -> Pi[c] + ADP[c] + OAA[c] + acetyl_CoA[c] '	0.0062998	0.0020436	0.0037012	0.0059813	-0.41113	0.34049
DM_LactateL	'lactateL[c] -> '	21.4155	64.1255	0	0	-0.33396	0.3692
ARG2_ARG1	'H2O[c] + arginine[c] -> urea[c] + ornithine[c] '	0.0094351	0.018916	0.0034091	0.0051747	-0.30727	0.37932
DM_Urea	'urea[c] -> '	0.0094351	0.018916	0.0034091	0.0051747	-0.30727	0.37932
DHFRL1_DHFR_4	'H[c] + NADPH[c] + dihydrofolate[c] <=> NADP[c] + THF[c] '	0.0025418	0.0044544	0.0011221	0.0012955	-0.30606	0.37978
mGSRnadph	'GSSG[m] + H[m] + NADPH[m] -> NADP[m] + 2 GSH[m] '	8.5767e-05	0.00028491	1.2256e-06	4.2638e-06	-0.2967	0.38335
Ex_SC_H	'H[c] <=> '	-0.00074421	9.8696e-05	-5.2088e-05	0.00068542	0.99947	0.15878
Ex_SC_Pi	'Pi[c] <=> '	-0.0015254	0.0002023	-0.00048803	0.00024896	3.2339	0.00061061
Ex_SC_mercaptopyruvatec	'mercaptopyruvate[c] <=> '	-0.00057148	0.00052236	-0.00013799	7.0391e-05	0.82245	0.20541
DHFRL1_DHFR_2	'H[c] + folate[c] + NADPH[c] <=> NADP[c] + dihydrofolate[c] '	0.0024541	0.0044534	0.001094	0.0012916	-0.29332	0.38464
DM_10formylTHFc	'10_formyl_THF[c] -> '	0.0024541	0.0044534	0.001094	0.0012916	-0.29332	0.38464
Glutamine_DM_COOP	'glutamine[c] <=> glutamine[s] '	-48.3725	24.2738	-58.316	26.8758	-0.27457	0.39182
DM_GSSG	'GSSG[m] -> '	7.0089e-05	0.00026333	0	0	-0.26616	0.39506
GCL	'glutamate[c] + cysteine[c] + ATP[c] -> Pi[c] + ADP[c] + gammaglutamylcysteine[c] '	0.00014018	0.00052667	0	0	-0.26616	0.39506
GSS	'glycine[c] + ATP[c] + gammaglutamylcysteine[c] -> Pi[c] + ADP[c] + GSH[c] '	0.00014018	0.00052667	0	0	-0.26616	0.39506
TrasportGSH	'Pi[m] + GSH[c] <=> Pi[c] + GSH[m] '	0.00014018	0.00052667	0	0	-0.26616	0.39506
TransportGlu	'H[c] + glutamate[c] <=> H[m] + glutamate[m] '	-24.1939	26.1548	-36.5926	39.8741	-0.26	0.39743
NSDHL	'NADP[c] + 4_alpha_carboxy_4beta_methyl_5alpha_cholesta_8_24_dien_3beta_ol[c] -> H[c] + CO2[c] + NADPH[c] + 3_keto_4_methylzymosterol[c] '	2.6358	10.1504	0.005779	0.0042783	-0.2591	0.39778
FH_2	'H2O[c] + fumarate[c] <=> malate[c] '	-0.0069375	0.00098344	-0.0022569	0.001195	3.0244	0.0012457
FH_3	'aspartate[c] -> NH3[c] + fumarate[c] '	0.00031545	0.00070709	0.0022351	0.0053502	0.3557	0.36103
Folate_DM_COOP	'folate[c] <=> folate[s] '	-0.0043157	0.0038922	-0.0023969	0.0028418	0.39814	0.34526
Transport_CO2	'CO2[c] <=> CO2[m] '	666.669	2581.98	-0.46593	1.9343	-0.25838	0.39806
ACO1_IREB2	'citrate[c] <=> isocitrate[c] '	666.665	2581.98	0.0026195	0.0092607	-0.2582	0.39813
GMPS	'NH3[c] + ATP[c] + xanthosine_5_phosphate[c] -> AMP[c] + Ppi[c] + GMP[c] '	2.6199	10.147	0	0	-0.2582	0.39813
IDH1	'NADP[c] + isocitrate[c] -> H[c] + AKG[c] + CO2[c] + NADPH[c] '	666.665	2581.98	0.0026195	0.0092607	-0.2582	0.39813
IMPDH2	'H2O[c] + NAD[c] + IMP[c] -> H[c] + NADH[c] + xanthosine_5_phosphate[c] '	2.6199	10.147	0	0	-0.2582	0.39813
GCDH_SLC25A2_2	'H[c] + ornithine[m] + citrulline[c] -> H[m] + citrulline[m] + ornithine[c] '	0.0015247	0.0050093	4.8946	20.1801	0.24247	0.40421
MTHFD2_1	'NADPH[c] + 5_10_methenyl_THF[c] -> NADP[c] + 5_10_methylene_THF[c] '	666.666	2581.98	0.00023308	0.00093302	-0.2582	0.39813
SLC25A11	'AKG[c] + malate[m] <=> AKG[m] + malate[c] '	666.678	2581.98	0.008974	0.014931	-0.2582	0.39813
SLC25A1	'H[m] + citrate[m] + malate[c] <=> H[c] + citrate[c] + malate[m] '	666.671	2581.98	0.0063207	0.014998	-0.2582	0.39813
UniportOrnithine	'H[c] + ornithine[m] -> H[m] + ornithine[c] '	0.00073964	0.0028646	0	0	-0.2582	0.39813
SLC25A3	'Pi[c] + H[c] -> H[m] + Pi[m] '	666.716	2581.98	0.95744	3.9003	-0.25785	0.39826
GLS	'H2O[m] + glutamine[m] -> NH3[m] + glutamate[m] '	24.1795	26.1621	36.1152	40.2772	0.24851	0.40187
SLC25A5_SLC25A4_SLC25A6	'ADP[c] + ATP[m] <=> ATP[c] + ADP[m] '	666.707	2581.98	0.95232	3.9008	-0.25785	0.39826
GLUD1_GLUD2_2	'H[m] + AKG[m] + NADPH[m] + NH3[m] <=> H2O[m] + NADP[m] + glutamate[m] '	-0.00095901	0.019479	0.47026	1.9335	0.2437	0.40373
GMPR2_GMPR	'NH3[c] + NADP[c] + IMP[c] <=> H[c] + NADPH[c] + GMP[c] '	-2.6197	10.147	9.4022e-05	4.7963e-05	0.25818	0.39813
MTHFD1_1	'H[c] + 10_formyl_THF[c] <=> H2O[c] + 5_10_methenyl_THF[c] '	666.672	2581.98	0.94187	3.8759	-0.25784	0.39827
SLC16A3_SLC16A1_SLC16A5_2	'formate[m] <=> formate[c] '	666.679	2581.98	0.94452	3.8785	-0.25784	0.39827
GOT1_GOT2_GOT1L1_2	'AKG[c] + aspartate[c] <=> glutamate[c] + OAA[c] '	-0.0066435	0.0018079	-0.0040977	0.0059722	0.40798	0.34164
Transport_glycine	'glycine[m] <=> glycine[c] '	666.681	2581.98	0.94582	3.8782	-0.25784	0.39827
Transport_serine	'serine[c] <=> serine[m] '	666.681	2581.98	0.94582	3.8782	-0.25784	0.39827
GPmit	'H2O2[m] + 2 GSH[m] -> GSSG[m] + 2 H2O[m] '	0.00041105	0.0010381	0.034507	0.14213	0.23988	0.40521
SHMT1	'serine[c] + THF[c] <=> H2O[c] + glycine[c] + 5_10_methylene_THF[c] '	666.67	2581.99	0.94438	3.8786	-0.25783	0.39827
MTHFD1_AL445665_1_AQP7P4_LOC286297_2	'ATP[m] + THF[m] + formate[m] <=> 10_formyl_THF[m] + ADP[m] + Pi[m] '	666.665	2581.99	0.94354	3.8788	-0.25783	0.39827
OAT	'AKG[m] + ornithine[m] -> glutamate[m] + Lglu5semialdehyde[m] '	0.0097098	0.020557	0.0042124	0.007054	-0.25295	0.40015
Ex_SC_H2O	'H2O[c] <=> '	-48.3468	24.2649	-56.934	26.4207	-0.23938	0.40541
Glucose_DM_COOP	'glucose[c] <=> glucose[s] '	-2.7264	10.1607	-1.335	4.2013	0.12655	0.44965
Glutamate_DM_COOP	'glutamate[c] <=> glutamate[s] '	48.3672	24.2677	58.7848	27.3022	0.28519	0.38775
Oxygen_DM_COOP	'O2[c] <=> O2[s] '	-0.010938	0.020665	-0.69148	2.8447	-0.23923	0.40547
HIBCH	'NH3[c] <=> NH3[m] '	-24.1804	26.1566	-35.6449	40.7685	-0.23668	0.40645
GOT2_GOT1L1_1	'OAA[m] + glutamate[m] <=> AKG[m] + aspartate[m] '	0.00097669	0.0016306	0.00058346	0.00071286	-0.22096	0.41256
SLC25A13_SLC25A12	'H[c] + glutamate[c] + aspartate[m] -> aspartate[c] + H[m] + glutamate[m] '	0.00097669	0.0016306	0.00058346	0.00071286	-0.22096	0.41256
NH3_DM_COOP	'NH3[c] <=> NH3[s] '	48.3523	24.2673	-49.0484	442.444	-0.21981	0.41301
LDH	'H[c] + NADH[c] + pyruvate[c] <=> lactateL[c] + NAD[c] '	5.4291	20.3193	1.7221	9.537	-0.16515	0.43441
DHFRL1_DHFR_5	'H[m] + NADPH[m] + folate[m] <=> NADP[m] + dihydrofolate[m] '	0.0018616	0.0019458	0.0013029	0.0030653	-0.15387	0.43886
DHFRL1_DHFR_6	'H[m] + NADPH[m] + dihydrofolate[m] <=> NADP[m] + THF[m] '	0.0018616	0.0019458	0.0013029	0.0030653	-0.15387	0.43886
DM_10formylTHFm	'10_formyl_THF[m] -> '	0.0018616	0.0019458	0.0013029	0.0030653	-0.15387	0.43886
TransportFolate	'folate[c] <=> folate[m] '	0.0018616	0.0019458	0.0013029	0.0030653	-0.15387	0.43886
CA12_CA2_CA9_CA14_CA1_CA3_CA4_CA7_CA13	'H2O[c] + CO2[c] -> H[c] + HCO3[c] '	0.003378	0.0017549	0.0025557	0.0052125	-0.14951	0.44057
GCK_HKDC1_HK1_ADPGK_HK2_HK3	'glucose[c] + ATP[c] -> ADP[c] + glucose_6_phosphate[c] '	2.7264	10.1607	1.335	4.2013	-0.12655	0.44965
GPI	'glucose_6_phosphate[c] <=> fructose_6_phosphate[c] '	2.7264	10.1607	1.335	4.2013	-0.12655	0.44965
ALDOC_ALDOB_ALDOA_2	'fructose_1_6_bisphosphate[c] <=> GAP[c] + DHAP[c] '	2.7259	10.1606	1.3348	4.2013	-0.12652	0.44966
PFKP_PFKL_PFKM_1	'ATP[c] + fructose_6_phosphate[c] -> ADP[c] + fructose_1_6_bisphosphate[c] '	2.7259	10.1606	1.3348	4.2013	-0.12652	0.44966
IDH2	'isocitrate[m] + NADP[m] <=> H[m] + CO2[m] + AKG[m] + NADPH[m] '	-666.682	2581.98	-0.47484	1.9449	0.25802	0.3982
IDH3	'NAD[m] + isocitrate[m] <=> H[m] + NADH[m] + CO2[m] + AKG[m] '	0.011373	0.028988	0.9399	3.8845	0.23902	0.40554
TPI1_TPI1P2	'DHAP[c] <=> GAP[c] '	2.7254	10.1606	1.3346	4.2013	-0.12649	0.44967
ENO1_ENO3_ENO2	'2_phospho_D_glycerate[c] <=> H2O[c] + PEP[c] '	5.4503	20.3211	2.6691	8.4027	-0.12648	0.44968
PGAM2_PGAM1_BPGM_PGAM4_1	'3_phospho_D_glycerate[c] <=> 2_phospho_D_glycerate[c] '	5.4503	20.3211	2.6691	8.4027	-0.12648	0.44968
PKM_TMEM54_PKLR_HCN3	'ADP[c] + PEP[c] -> ATP[c] + pyruvate[c] '	5.4503	20.3211	2.6691	8.4027	-0.12648	0.44968
CRISP3_PGK1_MIA3_PGK2	'ADP[c] + 1_3_bisphospho_D_glycerate[c] <=> ATP[c] + 3_phospho_D_glycerate[c] '	5.4503	20.3211	2.6691	8.4026	-0.12648	0.44968
GAPDHS_GAPDH_GAPDHP29	'Pi[c] + GAP[c] + NAD[c] <=> H[c] + 1_3_bisphospho_D_glycerate[c] + NADH[c] '	5.4503	20.3211	2.6691	8.4026	-0.12648	0.44968
LactateL_DM_COOP	'lactateL[c] <=> lactateL[s] '	-15.9864	69.0259	1.7221	9.537	0.25413	0.3997
ME2_ME3_2	'NADP[m] + malate[m] -> pyruvate[m] + H[m] + CO2[m] + NADPH[m] '	0.003287	0.008678	0.0018912	0.0071042	-0.12445	0.45048
LHPP_PPA2_PRUNE_EIF4A2_NAV2_PPA1_1	'H2O[c] + Ppi[c] -> 2 Pi[c] '	2.6251	10.148	1.3003	4.2	-0.12063	0.45199
MDH2	'NAD[m] + malate[m] <=> H[m] + OAA[m] + NADH[m] '	-0.0017147	0.0097138	0.00036401	0.0016986	0.2108	0.41652
ME2_ME3_1	'NAD[m] + malate[m] -> pyruvate[m] + H[m] + NADH[m] + CO2[m] '	0	0	0.00020442	0.00084283	0.24254	0.40418
G6PD	'NADP[c] + glucose_6_phosphate[c] <=> H[c] + NADPH[c] + glucono_1_5_lactone_6_phosphate[c] '	3.9237e-05	0.00015196	2.0583e-05	6.0256e-05	-0.11411	0.45458
MPC1_MPC2_MPC1L	'H[c] + pyruvate[c] -> pyruvate[m] + H[m] '	0.0011355	0.0028039	0.93973	3.8728	0.24235	0.40425
H6PD_PGLS	'H2O[c] + glucono_1_5_lactone_6_phosphate[c] -> 6_phospho_D_gluconate[c] '	3.9237e-05	0.00015196	2.0583e-05	6.0256e-05	-0.11411	0.45458
PGD	'NADP[c] + 6_phospho_D_gluconate[c] <=> H[c] + CO2[c] + NADPH[c] + ribulose_5_phosphate[c] '	3.9237e-05	0.00015196	2.0583e-05	6.0256e-05	-0.11411	0.45458
GLS2	'H2O[c] + glutamine[c] -> glutamate[c] + NH3[c] '	24.1794	34.0228	20.898	27.6266	-0.074872	0.47016
ACAA1_HADHB_MYO5B_ACAA2_FASN_1	'HMA[c] -> H2O[c] + 2E_tetradecenoyl_ACP[c] '	0.00036886	0.00025057	0.00032872	0.00074436	-0.051106	0.47962
ACAA1_HADHB_MYO5B_ACAA2_FASN_2	'H[c] + NADPH[c] + 2E_hexadecenoyl_ACP[c] -> NADP[c] + hexadecanoyl_ACP[c] '	0.00036886	0.00025057	0.00032872	0.00074436	-0.051106	0.47962
ACACB_PRKAG2_PRKAB2_ACACA_PRKAA2	'H[c] + ATP[c] + acetyl_CoA[c] + HCO3[c] <=> Pi[c] + ADP[c] + malonyl_CoA[c] '	0.002582	0.001754	0.002301	0.0052105	-0.051106	0.47962
ACOT8_FASN	'R_3_hydroxypalmitoyl_ACP[c] -> H2O[c] + 2E_hexadecenoyl_ACP[c] '	0.00036886	0.00025057	0.00032872	0.00074436	-0.051106	0.47962
ALDH3A2_ALDH2_ALDH1B1_ALDH9A1_ALDH7A1_FASN	'H[c] + NADPH[c] + acetoacetyl_ACP[c] -> NADP[c] + R_3_hydroxybutanoyl_ACP[c] '	0.00036886	0.00025057	0.00032872	0.00074436	-0.051106	0.47962
MTHFD1_2	'10_formyl_THF[m] + H[m] <=> H2O[m] + 5_10_methenyl_THF[m] '	-666.681	2581.98	-0.94582	3.8782	0.25784	0.39827
AOX1_FASN	'H[c] + NADPH[c] + 3_oxodecanoyl_ACP[c] -> NADP[c] + R_3_hydroxydecanoyl_ACP[c] '	0.00036886	0.00025057	0.00032872	0.00074436	-0.051106	0.47962
AcAcACPSynthesis	'acetyl_ACP[c] + malonyl_ACP[c] -> CO2[c] + ACP[c] + acetoacetyl_ACP[c] '	0.00036886	0.00025057	0.00032872	0.00074436	-0.051106	0.47962
MTHFD1_AL445665_1_AQP7P4_LOC286297	'ATP[c] + THF[c] + formate[c] <=> Pi[c] + 10_formyl_THF[c] + ADP[c] '	-666.665	2581.99	-0.94348	3.8788	0.25783	0.39827
CMAS_FASN	'H[c] + NADPH[c] + 2E_dodecenoyl_ACP[c] -> NADP[c] + dodecanoyl_ACP[c] '	0.00036886	0.00025057	0.00032872	0.00074436	-0.051106	0.47962
MTHFD2_2	'NADH[c] + 5_10_methenyl_THF[c] -> NAD[c] + 5_10_methylene_THF[c] '	0.0059084	0.0058875	0.94164	3.876	0.24142	0.40462
MTHFD2_4	'NADPH[m] + 5_10_methenyl_THF[m] <=> NADP[m] + 5_10_methylene_THF[m] '	-666.681	2581.98	-0.94582	3.8782	0.25784	0.39827
ELOVL5_AGPAT4_HADHA_PBPLA3_TAZ_LPCAT3_EHHADH_LPGAT1_MBOAT7_ECHS1_ESCO1_MBOAT2_OXSM_AGPAT3_SLC33A1_FASN_ELOVL6_ESCO2_MBOAT1_LCLAT1_LPCAT4_DGAT2L6_HYAL3_ELOVL2	'malonyl_ACP[c] + octanoyl_ACP[c] -> CO2[c] + ACP[c] + 3_oxodecanoyl_ACP[c] '	0.00036886	0.00025057	0.00032872	0.00074436	-0.051106	0.47962
ELOVL5_AGPAT4_HADHA_PNPLA3_TAZ_LPCAT3_EHHADH_LPGAT1_MBOAT7_ECHS1_ESCO1_MBOAT2_OXSM_AGPAT3_SLC33A1_FASN_ELOVL6_ESCO2_MBOAT1_LCLAT1_LPCAT4_DGAT2L6_HYAL3_ELOVL2	'malonyl_ACP[c] + dodecanoyl_ACP[c] -> CO2[c] + ACP[c] + 3_oxotetradecanoyl_ACP[c] '	0.00036886	0.00025057	0.00032872	0.00074436	-0.051106	0.47962
ELOVL5_AGPAT4_HSD17B10_HADHA_PNPLA3_TAZ_LPCAT3_EHHADH_LPGAT1_MBOAT7_HSD17B4_HADH_ESCO1_MBOAT2_OXSM_AGPAT3_SLC33A1_FASN_ELOVL6_ESCO2_MBOAT1_LCLAT1_LPCAT4_DGAT2L6_HYAL3_ELOVL2_1	'malonyl_ACP[c] + decanoyl_ACP[c] -> CO2[c] + ACP[c] + 3_oxododecanoyl_ACP[c] '	0.00036886	0.00025057	0.00032872	0.00074436	-0.051106	0.47962
ELOVL5_AGPAT4_HSD17B10_HADHA_PNPLA3_TAZ_LPCAT3_EHHADH_LPGAT1_MBOAT7_HSD17B4_HADH_ESCO1_MBOAT2_OXSM_AGPAT3_SLC33A1_FASN_ELOVL6_ESCO2_MBOAT1_LCLAT1_LPCAT4_DGAT2L6_HYAL3_ELOVL2_2	'malonyl_ACP[c] + tetradecanoyl_ACP[c] -> CO2[c] + ACP[c] + 3_oxohexadecanoyl_ACP[c] '	0.00036886	0.00025057	0.00032872	0.00074436	-0.051106	0.47962
ELOVL5_AGPAT4_HSD17B10_HADHA_PNPLA3_TAZ_LPCAT3_EHHADH_LPGAT1_MBOAT7_HSD17B4_HADH_MBOAT2_OXSM_AGPAT3_SLC33A1_FASN_ELOVL6_ESCO2_MBOAT1_LCLAT1_LPCAT4_DGAT2L6_HYAL3_ELOVL2	'malonyl_ACP[c] + hexanoyl_ACP[c] -> CO2[c] + ACP[c] + 3_oxooctanoyl_ACP[c] '	0.00036886	0.00025057	0.00032872	0.00074436	-0.051106	0.47962
ELOVL5_AGPAT4_UPB1_PNPLA3_TAZ_LPCAT3_LPGAT1_MBOAT7_ESCO1_MBOAT2_OXSM_AGPAT3_SLC33A1_FASN_ELOVL6_ESCO2_MBOAT1_LCLAT1_LPCAT4_DGAT2L6_HYAL3_ELOVL2	'malonyl_ACP[c] + butyryl_ACP[c] -> CO2[c] + ACP[c] + 3_oxohexanoyl_ACP[c] '	0.00036886	0.00025057	0.00032872	0.00074436	-0.051106	0.47962
NME2_NME3_NME4_NME5_NME2P1_NME7_NME6_NME1_NME2_3	'ADP[c] + UTP[c] <=> ATP[c] + UDP[c] '	-0.00033722	4.4722e-05	-0.00010789	5.5036e-05	3.2339	0.00061061
FASN_1	'acetyl_CoA[c] + ACP[c] -> CoA[c] + acetyl_ACP[c] '	0.00036886	0.00025057	0.00032872	0.00074436	-0.051106	0.47962
FASN_2	'R_3_hydroxybutanoyl_ACP[c] -> H2O[c] + but_2_enoyl_ACP[c] '	0.00036886	0.00025057	0.00032872	0.00074436	-0.051106	0.47962
NSDHL_MAGEA2B	'NAD[c] + 4_alpha_carboxy_4beta_methyl_5alpha_cholesta_8_24_dien_3beta_ol[c] <=> H[c] + CO2[c] + NADH[c] + 3_keto_4_methylzymosterol[c] '	-2.6356	10.1504	-0.0057195	0.0042679	0.25909	0.39778
FASN_3	'H[c] + NADPH[c] + 3_oxohexanoyl_ACP[c] -> NADP[c] + D_3_hydroxyhexanoyl_ACP[c] '	0.00036886	0.00025057	0.00032872	0.00074436	-0.051106	0.47962
FASN_4	'H[c] + NADPH[c] + 3_oxooctanoyl_ACP[c] -> NADP[c] + R_3_hydroxyoctanoyl_ACP[c] '	0.00036886	0.00025057	0.00032872	0.00074436	-0.051106	0.47962
OGDH_ODC1_OGDHL	'ornithine[c] -> putrescine[c] + CO2[c] '	0.00030087	0.0010471	0.00036408	0.00064864	0.051319	0.47954
FASN_5	'R_3_hydroxydecanoyl_ACP[c] -> H2O[c] + 2E_decenoyl_ACP[c] '	0.00036886	0.00025057	0.00032872	0.00074436	-0.051106	0.47962
GGT5_GGT1_GGTLC2_GGT7_GGT2_FASN_GGTLC3_1	'R_3_hydroxyoctanoyl_ACP[c] -> H2O[c] + 2E_octenoyl_ACP[c] '	0.00036886	0.00025057	0.00032872	0.00074436	-0.051106	0.47962
GGT5_GGT1_GGTLC2_GGT7_GGT2_FASN_GGTLC3_2	'H[c] + NADPH[c] + 3_oxohexadecanoyl_ACP[c] -> NADP[c] + R_3_hydroxypalmitoyl_ACP[c] '	0.00036886	0.00025057	0.00032872	0.00074436	-0.051106	0.47962
HADHA_EHHADH_ECHS1_FASN_1	'H[c] + NADPH[c] + 2E_octenoyl_ACP[c] -> NADP[c] + octanoyl_ACP[c] '	0.00036886	0.00025057	0.00032872	0.00074436	-0.051106	0.47962
HADHA_EHHADH_ECHS1_FASN_2	'H[c] + NADPH[c] + 3_oxododecanoyl_ACP[c] -> NADP[c] + D_3_hydroxydodecanoyl_ACP[c] '	0.00036886	0.00025057	0.00032872	0.00074436	-0.051106	0.47962
HADHA_EHHADH_ECHS1_FASN_3	'D_3_hydroxydodecanoyl_ACP[c] -> H2O[c] + 2E_dodecenoyl_ACP[c] '	0.00036886	0.00025057	0.00032872	0.00074436	-0.051106	0.47962
PC	'pyruvate[m] + H[m] + ATP[m] + HCO3[m] -> OAA[m] + ADP[m] + Pi[m] '	0.0036199	0.010321	0.4716	1.9386	0.2414	0.40462
HSD17B10_HADHA_EHHADH_HAD17B4_HADH_FASN	'H[c] + NADPH[c] + 2E_tetradecenoyl_ACP[c] -> NADP[c] + tetradecanoyl_ACP[c] '	0.00036886	0.00025057	0.00032872	0.00074436	-0.051106	0.47962
HSD17B10_HADHA_EHHADH_HSD17B4_HADH_FASN_1	'H[c] + NADPH[c] + 2E_hexenoyl_ACP[c] -> NADP[c] + hexanoyl_ACP[c] '	0.00036886	0.00025057	0.00032872	0.00074436	-0.051106	0.47962
HSD17B10_HADHA_EHHADH_HSD17B4_HADH_FASN_2	'H[c] + NADPH[c] + 2E_decenoyl_ACP[c] -> NADP[c] + decanoyl_ACP[c] '	0.00036886	0.00025057	0.00032872	0.00074436	-0.051106	0.47962
MCAT_FASN	'malonyl_CoA[c] + ACP[c] <=> CoA[c] + malonyl_ACP[c] '	0.002582	0.001754	0.002301	0.0052105	-0.051106	0.47962
OLAH_FASN	'H2O[c] + hexadecanoyl_ACP[c] <=> palmitate[c] + ACP[c] '	0.00036886	0.00025057	0.00032872	0.00074436	-0.051106	0.47962
OXSM_FASN	'D_3_hydroxyhexanoyl_ACP[c] <=> H2O[c] + 2E_hexenoyl_ACP[c] '	0.00036886	0.00025057	0.00032872	0.00074436	-0.051106	0.47962
PECR_MECR_FASN_1	'H[c] + NADPH[c] + but_2_enoyl_ACP[c] -> NADP[c] + butyryl_ACP[c] '	0.00036886	0.00025057	0.00032872	0.00074436	-0.051106	0.47962
PECR_MECR_FASN_2	'H[c] + NADPH[c] + 3_oxotetradecanoyl_ACP[c] -> NADP[c] + HMA[c] '	0.00036886	0.00025057	0.00032872	0.00074436	-0.051106	0.47962
PHGDH_UBAC2	'NAD[c] + 3_phospho_D_glycerate[c] -> H[c] + NADH[c] + 3_phosphonooxypyruvate[c] '	0	0	8.2179e-05	0.00033883	0.24254	0.40418
AKG_DM_COOP	'AKG[c] <=> AKG[s] '	0	0	0	0	0	0.5
ATPmaintenance	'H2O[c] + ATP[c] -> Pi[c] + H[c] + ADP[c] '	0	0	0	0	0	0.5
Alanine_DM_COOP	'alanine[c] <=> alanine[s] '	0	0	0	0	0	0.5
Asparagine_DM_COOP	'asparagine[c] <=> asparagine[s] '	0	0	0	0	0	0.5
PSAT1	'glutamate[c] + 3_phosphonooxypyruvate[c] -> AKG[c] + 3_phosphoserine[c] '	0	0	8.2179e-05	0.00033883	0.24254	0.40418
PYCRL_PYCR2_PYCR1_LEFTY1_1	'H[c] + NADH[c] + 1_Pyrroline5carboxylate[c] -> proline[c] + NAD[c] '	0	0	0.00020596	0.00040433	0.50939	0.30524
Aspartate_DM_COOP	'aspartate[c] <=> aspartate[s] '	0	0	0	0	0	0.5
Palmitate_DM_COOP	'palmitateDem[c] -> palmitate[s] '	0	0	0.00018601	0.00066456	0.2799	0.38978
CPS1	'H[m] + 2 ATP[m] + HCO3[m] + NH3[m] -> 2 ADP[m] + Pi[m] + carbamoyl_phosphate[m] '	0	0	0	0	0	0.5
PrepDemPalmitate	'H2O[c] + palmitate[c] + ATP[c] -> Pi[c] + H[c] + palmitateDem[c] + ADP[c] '	0	0	0.00018601	0.00066456	0.2799	0.38978
Carnitine_DM_COOP	'carnitine[c] <=> carnitine[s] '	0	0	0	0	0	0.5
Citrate_DM_COOP	'citrate[c] -> citrate[s] '	0	0	0	0	0	0.5
Complex1	'5 H[m] + NADH[m] + ubiquinone[m] -> 4 H[c] + NAD[m] + ubiquinol[m] '	0	0	0	0	0	0.5
CotraspArgCitrA	'H[c] + citrulline[c] + arginine[m] -> arginine[c] + H[m] + citrulline[m] '	0	0	0	0	0	0.5
CotraspArgCitrB	'H[c] + arginine[c] + citrulline[m] -> H[m] + citrulline[c] + arginine[m] '	0	0	0	0	0	0.5
CotraspArgOrnA	'H[c] + ornithine[c] + arginine[m] -> arginine[c] + H[m] + ornithine[m] '	0	0	0	0	0	0.5
CotraspArgOrnB	'H[c] + arginine[c] + ornithine[m] -> H[m] + ornithine[c] + arginine[m] '	0	0	0	0	0	0.5
CystineReductaseNADPH	'H[c] + cystine[c] + NADPH[c] -> 2 cysteine[c] + NADP[c] '	0	0	0	0	0	0.5
DM_AKG	'AKG[c] -> '	0	0	0	0	0	0.5
SDS_SDSL_SRR	'serine[c] <=> NH3[c] + pyruvate[c] '	-0.013688	0.0030588	-0.0052353	0.0041499	1.6395	0.050553
SHMT1_2	'serine[m] + THF[m] <=> H2O[m] + glycine[m] + 5_10_methylene_THF[m] '	-666.66	2581.99	-0.9404	3.8763	0.25783	0.39827
DM_Alanine	'alanine[c] -> '	0	0	0	0	0	0.5
DM_Arginines	'arginine[c] -> '	0	0	0	0	0	0.5
SLC25A10_4	'Pi[c] + fumarate[m] <=> Pi[m] + fumarate[c] '	-0.0084179	0.0011327	-0.0049737	0.0057246	0.5902	0.27753
DM_Asparagine	'asparagine[c] -> '	0	0	0	0	0	0.5
DM_Aspartate	'aspartate[c] -> '	0	0	0	0	0	0.5
SLC25A15_SLC25A2_1	'H[c] + citrulline[m] + ornithine[c] -> H[m] + ornithine[m] + citrulline[c] '	0.011974	0.020323	4.8988	20.1852	0.2421	0.40435
DM_Carnitine	'carnitine[c] -> '	0	0	0	0	0	0.5
DM_Citrate	'citrate[c] -> '	0	0	0	0	0	0.5
DM_Folate	'folate[c] -> '	0	0	0	0	0	0.5
DM_Glucose	'glucose[c] -> '	0	0	0	0	0	0.5
SOD2	'2 H[m] + 2 superoxideAnion[m] -> O2[m] + H2O2[m] '	0.00041105	0.0010381	0.034507	0.14213	0.23988	0.40521
DM_Glutamate	'glutamate[c] -> '	0	0	0	0	0	0.5
DM_Glutamine	'glutamine[c] -> '	0	0	0	0	0	0.5
DM_Glycine	'glycine[c] -> '	0	0	0	0	0	0.5
DM_H2O2	'NA'	0	0	0	0	0	0.5
DM_Palmitate	'palmitateDem[c] -> '	0	0	0	0	0	0.5
DM_Proline	'proline[c] -> '	0	0	0	0	0	0.5
DM_Serine	'serine[c] -> '	0	0	0	0	0	0.5
FBP	'H2O[c] + fructose_1_6_bisphosphate[c] -> Pi[c] + fructose_6_phosphate[c] '	0	0	0	0	0	0.5
G6PPer	'H2O[c] + glucose_6_phosphate[c] -> Pi[c] + glucose[c] '	0	0	0	0	0	0.5
GLUD1_GLUD2_1	'NAD[m] + H2O[m] + glutamate[m] -> H[m] + NADH[m] + AKG[m] + NH3[m] '	0	0	0	0	0	0.5
GS	'glutamate[c] + NH3[c] + ATP[c] -> Pi[c] + glutamine[c] + ADP[c] '	0	0	0	0	0	0.5
Glycine_DM_COOP	'glycine[c] <=> glycine[s] '	0	0	0	0	0	0.5
TransportGln	'H[c] + glutamine[c] -> H[m] + glutamine[m] '	24.1795	26.1621	36.1152	40.2772	0.24851	0.40187
NME2_NME3_NME4_NME5_NME2P1_NME7_NME6_NME1_NME2_1	'ADP[c] + GTP[c] -> ATP[c] + GDP[c] '	0	0	0	0	0	0.5
TransportOxygen	'O2[c] -> O2[m] '	0.0088919	0.020722	0.69083	2.8447	0.23972	0.40527
NME2_NME3_NME4_NME5_NME2P1_NME7_NME6_NME1_NME2_2	'ADP[m] + GTP[m] -> ATP[m] + GDP[m] '	0	0	0	0	0	0.5
OTC_LEFTY1	'carbamoyl_phosphate[m] + ornithine[m] -> Pi[m] + citrulline[m] '	0	0	0	0	0	0.5
PEPCK	'OAA[c] + GTP[c] -> CO2[c] + PEP[c] + GDP[c] '	0	0	0	0	0	0.5
Proline_DM_COOP	'proline[c] <=> proline[s] '	0	0	0	0	0	0.5
SLC25A16	'CoA[m] <=> CoA[c] '	0	0	0	0	0	0.5
Serine_DM_COOP	'serine[c] <=> serine[s] '	0	0	0	0	0	0.5
TALDO1	'GAP[c] + sedoheptulose_7_phosphate[c] -> fructose_6_phosphate[c] + erythrose_4_phosphate[c] '	0	0	0	0	0	0.5
TranspCystineGlu	'cystine[s] + glutamate[c] -> glutamate[s] + cystine[c] '	0	0	0	0	0	0.5
UniportCitrulline	'H[c] + citrulline[m] <=> H[m] + citrulline[c] '	-0.010449	0.02049	-0.0042124	0.007054	0.28782	0.38674
TranspCystineSer	'cystine[s] + serine[c] -> serine[s] + cystine[c] '	0	0	0	0	0	0.5
UniportArginine	'H[c] + arginine[m] <=> arginine[c] + H[m] '	0	0	0	0	0	0.5
VPS29_PSPH_PSPHP1	'H2O[c] + 3_phosphoserine[c] -> Pi[c] + serine[c] '	0	0	8.2179e-05	0.00033883	0.24254	0.40418
arginineAmidinohydrolase	'H2O[c] + arginine[c] <=> NH3[c] + citrulline[c] '	0	0	0.00010908	0.00044973	0.24254	0.40418
betaOxidation	'7 CoA[m] + 7 NAD[m] + 7 H2O[m] + 7 FAD[m] + palmitoylCoA[m] -> 7 H[m] + 8 acetyl_CoA[m] + 7 NADH[m] + 7 FADH2[m] '	1.5735e-05	4.1524e-05	0.00014299	0.00058066	0.2186	0.41348
Urea_DM_COOP	'urea[c] <=> urea[s] '	0	0	0	0	0	0.5
carnitineAcylTransferaseII	'CoA[m] + palmitoyl_carnitine[m] <=> carnitine[m] + palmitoylCoA[m] '	1.5735e-05	4.1524e-05	0.00014299	0.00058066	0.2186	0.41348
carnitineAcylTransferaseI	'carnitine[c] + palmitoylCoA[c] <=> CoA[c] + palmitoyl_carnitine[c] '	1.5735e-05	4.1524e-05	0.00014299	0.00058066	0.2186	0.41348
mGSRnadh	'GSSG[m] + H[m] + NADH[m] -> NAD[m] + 2 GSH[m] '	0.0002552	0.00072673	0.034505	0.14213	0.24097	0.40479
MDH1_MDH1B	'NAD[c] + malate[c] -> H[c] + NADH[c] + OAA[c] '	0.00034367	0.0010041	0.00039653	0.0010084	0.037148	0.48518
palmitateActivation	'palmitate[c] + ATP[c] + CoA[c] -> AMP[c] + Ppi[c] + palmitoylCoA[c] '	1.5735e-05	4.1524e-05	0.00014299	0.00058066	0.2186	0.41348
translocase	'palmitoyl_carnitine[c] + carnitine[m] <=> carnitine[c] + palmitoyl_carnitine[m] '	1.5735e-05	4.1524e-05	0.00014299	0.00058066	0.2186	0.41348
