# Supplementary material for: Integration of single-cell RNA-seq data into population models to characterize cancer metabolism
Source: PLoS Comput Biol. 2019 Feb 28;15(2):e1006733. doi: 10.1371/journal.pcbi.1006733 (PMC6413955; doi:10.1371/journal.pcbi.1006733)
Supplement: S2 Table — (XLSX) [file pcbi.1006733.s008.xlsx]

## Sheet: Sheet 1
	Comparative assessment of predicted optimal fluxes of the cooperation reactions with respect to the LCPT45 dataset, computed from bulk data (GIMME, iMAT) and single-cell data (scFBA) (see also Figure 4, main text)
	nutrient	GIMME	iMAT	scFBA Dominant population
	NH3	1	1	1		legend
	lactate	1	1	-1		-1	consumed
	glutamate	0	1	1		0	not used
	palmitate	0	0	-1		1	produced
	All the analysis are performed with functions included in The COBRA Toolbox, in particular we aggregated the gene expression levels on the metabolic reactions using the Matlab function mapExpressionToReactions.m. Bulk data to be used with iMAT and GIMME were retrieved from the LCPT45 original dataset. Both iMAT and GIMME need the setting of a threshold to define the not expressed reactions, named…
